# Supplementary material for: The Mediatory Role of the Boredom and Loneliness Dimensions in the Development of Problematic Internet Use
Source: Int J Environ Res Public Health. 2023 Mar 2;20(5):4446. doi: 10.3390/ijerph20054446 (PMC10001960; doi:10.3390/ijerph20054446)
Supplement: Supplementary file 1 [file ijerph-20-04446-s001.zip]

Archive with 1 entries (1 files):
- ijerph-2169338-supplementary.pdf
